# Supplementary material for: Intestinal Permeability Associated with the Loss of Skeletal Muscle Strength in Middle-Aged and Older Adults in Rural Area of Beijing, China
Source: Healthcare (Basel). 2022 Jun 13;10(6):1100. doi: 10.3390/healthcare10061100 (PMC9223217; doi:10.3390/healthcare10061100)
Supplement: Supplementary file 1 [file healthcare-10-01100-s001.zip]

Archive with 1 entries (1 files):
- healthcare-1719883-supplementary.pdf
